# Supplementary material for: Effect of Coffee Grounds/Coffee Ground Biochar on Cement Hydration and Adsorption Properties
Source: Materials (Basel). 2024 Feb 15;17(4):907. doi: 10.3390/ma17040907 (PMC10890603; doi:10.3390/ma17040907)
Supplement: Supplementary file 1 [file materials-17-00907-s001.zip]

Archive with 1 entries (1 files):
- materials-2845939-supplementary.pdf
